# Supplementary material for: Growth of Very Preterm Infants in a Low-Resourced Rural Setting after Affiliation with a Human Milk Bank
Source: Children (Basel). 2022 Jan 5;9(1):80. doi: 10.3390/children9010080 (PMC8774553; doi:10.3390/children9010080)
Supplement: Supplementary file 1 [file children-09-00080-s001.zip]

Archive with 1 entries (1 files):
- children-1514181-supplementary.pdf
